# Supplementary material for: Potentially inappropriate testing for vitamin D deficiency: a cross-sectional study in Switzerland
Source: BMC Health Serv Res. 2020 Nov 27;20:1097. doi: 10.1186/s12913-020-05956-2 (PMC7694269; doi:10.1186/s12913-020-05956-2)
Supplement: Supplementary file 3 — Additional file 3: Table S3. Percentage of population that received testing for vitamin D in 2015 and 2018, stratified by age group, and ratio between 2015 and 2018. [file 12913_2020_5956_MOESM3_ESM.xlsx]

## Sheet: IRR_rate_comparison
Table S3 Online Appendix. Percentage of population that received testing for vitamin D in 2015 and 2018, stratified by age groups, and ratio between 2015 and 2018
Age groups	N_2015	person-years_2015	percentage_2015	lower_2015a	upper_2015b	N_2018	person-years_2018	percentage_2018	lower_2018a	upper_2018b	ratio	ratio_lowera	ratio_upperb
All	200043	195283	13.9812	13.8292	14.1332	200046	195458	19.6382	19.4641	19.8123	1.40462	1.40295	1.40628
19-25	19634	18640.8	6.32572	5.98523	6.66621	18468	17545.2	10.6964	10.2506	11.1421	1.69093	1.67864	1.7033
26-30	16514	15891.2	7.05004	6.65961	7.44047	16585	16079.8	11.5059	11.0202	11.9915	1.63203	1.61994	1.64419
31-35	17482	16969.2	8.54438	8.13	8.95876	17414	17004.6	13.6071	13.0979	14.1164	1.59252	1.58433	1.60074
36-40	16968	16536.9	9.8134	9.36577	10.261	17450	17056.9	15.3405	14.8058	15.8752	1.56322	1.55561	1.57084
41-45	17871	17574.9	10.8061	10.3509	11.2613	16901	16585	15.9118	15.3603	16.4633	1.47248	1.46586	1.47911
46-50	19779	19496.8	12.3768	11.9179	12.8358	18391	18133.1	17.7031	17.1515	18.2548	1.43034	1.42464	1.43606
51-55	19151	18879	14.5047	14.0059	15.0034	19515	19271.2	20.2317	19.6681	20.7953	1.39484	1.38962	1.40007
56-60	16148	15963.4	16.1421	15.5746	16.7096	17111	16903.5	21.7798	21.1613	22.3982	1.34925	1.34404	1.35447
61-65	13725	13573.7	18.6421	17.9906	19.2936	14153	13959.9	24.7725	24.0613	25.4837	1.32885	1.32367	1.33403
66-70	12739	12604.9	21.844	21.1265	22.5615	12372	12209.9	26.9592	26.1773	27.7411	1.23417	1.22956	1.23879
71-75	10523	10388.7	22.9497	22.1462	23.7531	11275	11122.2	30.0106	29.1647	30.8566	1.30767	1.30242	1.31293
76-80	7908	7782.67	26.1296	25.1613	27.098	8406	8240.75	33.4587	32.45	34.4674	1.28049	1.27492	1.28606
81-85	6060	5872.67	24.9021	23.8133	25.9909	6139	5957.06	31.0293	29.8721	32.1865	1.24605	1.23752	1.25463
86-90	3682	3466.5	24.6695	23.277	26.0619	3863	3644.39	31.9379	30.4677	33.4082	1.29463	1.28324	1.30612
91+	1859	1641.33	17.303	15.5835	19.0226	2003	1744.73	25.2388	23.3365	27.1411	1.45863	1.43697	1.48057
alower limit of 95% confidence level
bupper limit of 95% confidence level
